# Supplementary material for: Trichoderma asperellum Ta1 Alleviates Root Rot Caused by Fusarium solani and Promotes the Growth of Panax notoginseng
Source: J Fungi (Basel). 2025 Dec 11;11(12):879. doi: 10.3390/jof11120879 (PMC12733628; doi:10.3390/jof11120879)
Supplement: Supplementary file 1 [file jof-11-00879-s001.zip]

Archive with 1 entries (1 files):
- jof-4001074-supplementary.pdf
